# Supplementary material for: Plasma Exosome Profile in ST-Elevation Myocardial Infarction Patients with and without Out-of-Hospital Cardiac Arrest
Source: Int J Mol Sci. 2021 Jul 28;22(15):8065. doi: 10.3390/ijms22158065 (PMC8347807; doi:10.3390/ijms22158065)
Supplement: Supplementary file 1 [file ijms-22-08065-s001.zip]

Archive with 1 entries (1 files):
- ijms-1298948-supplementary.pdf
